# Supplementary material for: Development of an RT-LAMP Assay for the Rapid Detection of SFTS Virus
Source: Viruses. 2021 Apr 16;13(4):693. doi: 10.3390/v13040693 (PMC8073756; doi:10.3390/v13040693)
Supplement: Supplementary file 1 [file viruses-13-00693-s001.zip]

Archive with 1 entries (1 files):
- viruses-1177750-supplementary.pdf
